# Supplementary material for: Decline in Morel Production upon Continuous Cropping Is Related to Changes in Soil Mycobiome
Source: J Fungi (Basel). 2023 Apr 20;9(4):492. doi: 10.3390/jof9040492 (PMC10143708; doi:10.3390/jof9040492)
Supplement: Supplementary file 1 [file jof-09-00492-s001.zip]

Archive with 1 entries (1 files):
- jof-2281683-supplementary.pdf
